# Supplementary material for: Cytokine Changes in Gingival Crevicular Fluid and Serum After Non-Surgical Periodontal Therapy in Patients with Periodontitis: A Systematic Review and Narrative Synthesis
Source: J Clin Med. 2025 Nov 27;14(23):8424. doi: 10.3390/jcm14238424 (PMC12692750; doi:10.3390/jcm14238424)
Supplement: Supplementary file 1 [file jcm-14-08424-s001.zip]

Archive with 1 entries (1 files):
- jcm-3981877-supplementary.pdf
